# Supplementary material for: Conductance of a single flexible molecular wire composed of alternating donor and acceptor units
Source: Nat Commun. 2015 Jul 6;6:7397. doi: 10.1038/ncomms8397 (PMC4507002; doi:10.1038/ncomms8397)
Supplement: Supplementary Data 1 — Atomic coordinates (x,y,z where z is the distance from the surface) used for STM image calculations of DAD (presented in Supplementary Fig.8). [file ncomms8397-s2.txt]

N = 28

C    22.13574000    8.74869000    3.72550000
C    25.10173000    8.75356000    3.72338000
H    29.60362000    7.16235000    3.31650000
C    29.03564000    9.26884000    3.83392000
C    18.20244000    8.23420000    3.85387000
H    30.05227000    9.68780000    3.92323000
H    17.18620000    7.81609000    3.95104000
C    28.80115000    7.89780000    3.50140000
S    27.61224000   10.13436000    4.05334000
C    27.42409000    7.61276000    3.43770000
H    27.03470000    6.61924000    3.16883000
C    26.61316000    8.77344000    3.72324000
N    24.83641000   11.34128000    3.70824000
C    24.32118000    9.92306000    3.71849000
N    24.83304000    6.15712000    3.79854000
S    23.62158000   12.50671000    3.76887000
C    24.32751000    7.57805000    3.74176000
C    22.90985000    9.92418000    3.73757000
S    23.61552000    4.99569000    3.78686000
N    22.40418000   11.34522000    3.78815000
C    22.91628000    7.57915000    3.72448000
N    22.40079000    6.16093000    3.72129000
C    20.62431000    8.72872000    3.72941000
H    20.20042000   10.87901000    3.16115000
C    19.81214000    9.88734000    3.43842000
S    19.62677000    7.37034000    4.07374000
C    18.43553000    9.60281000    3.51046000
H    17.63212000   10.33707000    3.32474000
