# Supplementary material for: Conductance of a single flexible molecular wire composed of alternating donor and acceptor units
Source: Nat Commun. 2015 Jul 6;6:7397. doi: 10.1038/ncomms8397 (PMC4507002; doi:10.1038/ncomms8397)
Supplement: Supplementary Data 2 — Atomic coordinates (x,y,z where z is the distance from the surface) used for STM image calculations of the dimer (DAD)2 (presented in Supplementary Fig.9). [file ncomms8397-s3.txt]

N = 54
 
 C      11.048690      13.206060       3.776470
 C      11.347620      25.582660       3.737030
 C      10.733040      16.155570       3.750050
 C      11.053560      28.535760       3.762760
 H       8.635970      20.440550       3.342710
 H       9.098610      32.890530       3.322300
 C      10.826890      20.145890       3.748100
 C      11.209500      32.494800       3.962730
 C      10.933870       9.246900       3.971860
 H      11.532650      33.541530       4.093510
 H      10.623620       8.196840       4.107010
 C      11.231420      21.592440       3.744080
 C       9.471320      19.738710       3.514210
 C       9.886940      32.149260       3.541350
 S      11.855420      18.807710       3.952330
 S      12.180280      31.148020       4.217550
 C       9.338070      18.336290       3.495090
 C       9.727460      30.753460       3.440890
 H       8.378360      17.841330       3.285180
 H       8.789560      30.280800       3.110700
 C      10.590060      17.660180       3.728090
 C      10.935110      30.042530       3.786150
 N      13.339090      16.160670       3.740650
 N      13.654390      28.532630       3.757580
 C      11.981340      15.502140       3.751280
 C      12.296080      27.875220       3.760020
 N       8.178890      15.603860       3.822570
 N       8.499980      28.017210       3.796650
 S      14.625090      15.074030       3.805630
 S      14.937480      27.443700       3.812990
 C       9.647300      15.258010       3.774820
 C       9.963060      27.650610       3.758140
 C      12.132780      14.098420       3.778980
 C      12.439970      26.472190       3.766160
 S       7.157540      14.266990       3.815620
 S       7.464010      26.690540       3.761630
 N      13.597600      13.740380       3.830410
 N      13.905450      26.114740       3.819350
 C       9.801720      13.856020       3.769170
 C      10.104880      26.245350       3.731300
 N       8.449000      13.187210       3.763530
 N       8.743250      25.595480       3.709100
 C      11.180860      11.700940       3.796910
 C      11.480020      24.076950       3.715470
 H      13.309160      11.488360       3.064510
 H      13.688090      23.884470       3.262310
 C      12.386700      11.003710       3.420400
 C      12.727300      23.394340       3.477490
 S       9.956980      10.584150       4.254960
 S      10.209740      22.935770       3.948240
 C      12.242470       9.605930       3.518410
 C      12.587980      21.993010       3.502800
 H      13.030960       8.872680       3.274650
 H      13.418800      21.286320       3.329930
