# Supplementary material for: Conductance of a single flexible molecular wire composed of alternating donor and acceptor units
Source: Nat Commun. 2015 Jul 6;6:7397. doi: 10.1038/ncomms8397 (PMC4507002; doi:10.1038/ncomms8397)
Supplement: Supplementary Data 3 — Atomic coordinates (x,y,z where z is the distance from the surface) used for STM image calculations of an oligomer (DAD)10 and the electronic transport calculations through (DAD)10 (Supplementary Fig.11). [file ncomms8397-s4.txt]

N = 454 with the Au junction

C   141.18540000   10.56015000    3.95137000
C    18.34746000    8.99882000    4.01232000
H    17.29977000    8.68821000    4.16485000
H    17.95746000   11.07751000    3.27050000
C    18.69673000   10.29827000    3.52603000
S    19.69190000    8.03384000    4.30495000
C    20.09332000   10.44619000    3.41308000
H    20.57149000   11.36238000    3.03275000
C    20.79873000    9.25183000    3.81005000
N    22.29974000    6.52919000    3.76431000
C    22.30547000    9.12618000    3.78219000
N    22.82319000   11.67786000    3.83610000
C    22.96252000    7.88452000    3.77172000
C    23.19141000   10.21578000    3.78325000
S    23.38609000    5.24319000    3.81143000
S    24.15007000   12.71418000    3.81162000
C    24.36631000    7.73823000    3.77458000
C    24.59667000   10.07342000    3.75410000
N    24.71818000    6.27113000    3.81876000
N    25.24627000   11.43547000    3.74514000
C    25.25881000    8.82952000    3.75060000
C    26.76736000    8.69469000    3.72707000
H    26.95046000    6.48486000    3.28104000
C    27.44515000    7.44439000    3.49268000
S    27.91680000    9.96067000    3.95216000
C    28.84767000    7.57716000    3.51274000
C    29.25810000    8.93150000    3.74866000
H    29.54759000    6.74032000    3.34067000
H    30.42357000   11.51722000    3.33022000
C    30.71129000    9.32855000    3.74825000
C    31.12357000   10.68119000    3.50605000
S    32.05091000    8.29871000    3.95713000
C    32.52703000   10.81149000    3.48383000
H    33.02334000   11.76937000    3.26893000
C    33.20351000    9.56143000    3.72528000
N    34.70990000    6.82258000    3.71400000
C    34.71378000    9.42193000    3.74702000
N    35.26074000   11.97221000    3.84359000
C    35.37246000    8.17741000    3.73494000
C    35.61237000   10.50667000    3.77844000
S    35.79274000    5.53306000    3.74584000
S    36.59292000   12.99959000    3.84497000
C    36.77914000    8.02550000    3.74727000
C    37.01785000   10.35615000    3.76391000
N    37.12713000    6.55773000    3.76815000
N    37.67664000   11.71292000    3.77869000
C    37.67873000    9.11124000    3.74712000
C    39.19120000    8.98177000    3.73198000
H    39.40222000    6.75938000    3.36115000
C    39.88477000    7.73280000    3.53576000
S    40.33050000   10.26534000    3.92349000
C    41.28707000    7.88184000    3.55441000
C    41.68348000    9.24732000    3.75082000
H    41.99640000    7.04735000    3.41065000
H    42.81162000   11.85484000    3.33973000
C    43.13197000    9.66735000    3.74708000
C    43.52396000   11.02847000    3.51159000
S    44.48863000    8.65967000    3.95159000
C    44.92544000   11.18201000    3.49292000
H    45.40697000   12.15026000    3.28903000
C    45.62242000    9.94224000    3.72742000
C    47.13581000    9.82376000    3.74570000
N    47.15756000    7.22400000    3.74264000
N    47.66240000   12.38077000    3.80906000
C    47.80685000    8.58536000    3.74588000
C    48.02512000   10.91724000    3.76253000
S    48.25161000    5.94513000    3.78862000
S    48.98699000   13.41844000    3.79768000
C    49.21414000    8.44640000    3.75735000
C    49.43300000   10.77850000    3.74791000
N    49.57613000    6.98245000    3.79912000
N    50.08194000   12.13989000    3.74729000
C    50.10389000    9.53976000    3.74228000
C    51.61679000    9.41682000    3.72241000
H    51.82320000    7.20750000    3.28241000
C    52.30779000    8.17317000    3.49020000
S    52.75749000   10.69403000    3.94600000
C    53.70976000    8.31886000    3.51311000
C    54.10872000    9.67721000    3.74651000
H    54.41821000    7.48833000    3.34439000
H    55.26500000   12.27310000    3.33085000
C    55.56106000   10.08477000    3.74693000
C    55.96801000   11.43913000    3.50515000
S    56.90599000    9.06132000    3.95507000
C    57.37141000   11.57604000    3.48269000
H    57.86331000   12.53688000    3.26928000
C    58.05373000   10.32910000    3.72332000
N    59.56365000    7.59250000    3.73976000
C    59.56470000   10.19339000    3.74293000
N    60.11290000   12.74588000    3.80535000
C    60.22405000    8.94850000    3.74511000
C    60.46324000   11.27908000    3.76047000
S    60.64781000    6.30465000    3.78747000
S    61.44625000   13.77219000    3.79598000
C    61.63000000    8.79756000    3.76027000
C    61.86881000   11.12807000    3.74880000
N    61.98083000    7.33098000    3.80245000
C    62.52812000    9.88298000    3.74707000
N    62.52926000   12.48418000    3.74784000
C    64.03847000    9.75036000    3.73137000
H    64.24214000    7.53743000    3.30743000
C    64.72825000    8.50456000    3.50506000
S    65.17732000   11.02709000    3.94984000
C    66.13079000    8.65097000    3.52323000
C    66.52741000   10.01114000    3.75101000
H    66.83982000    7.82053000    3.35716000
H    67.72500000   12.27310000    3.33085000
C    68.02106000   10.08477000    3.74693000
C    68.42801000   11.43913000    3.50515000
S    69.36599000    9.06132000    3.95507000
C    69.83141000   11.57604000    3.48269000
H    70.32331000   12.53688000    3.26928000
C    70.51373000   10.32910000    3.72332000
N    72.02365000    7.59250000    3.73976000
C    72.02470000   10.19339000    3.74293000
N    72.57290000   12.74588000    3.80535000
C    72.68405000    8.94850000    3.74511000
C    72.92324000   11.27908000    3.76047000
S    73.10781000    6.30465000    3.78747000
S    73.90625000   13.77219000    3.79598000
C    74.09000000    8.79756000    3.76027000
C    74.32881000   11.12807000    3.74880000
N    74.44083000    7.33098000    3.80245000
C    74.98812000    9.88298000    3.74707000
N    74.98926000   12.48418000    3.74784000
C    76.49847000    9.75036000    3.73137000
H    76.70214000    7.53743000    3.30743000
C    77.18825000    8.50456000    3.50506000
S    77.63732000   11.02709000    3.94984000
C    78.59079000    8.65097000    3.52323000
C    78.98741000   10.01114000    3.75101000
H    79.29982000    7.82053000    3.35716000
H    80.39278000   12.62882000    3.39695000
C    80.48106000   10.08477000    3.74693000
C    80.88801000   11.43913000    3.50515000
S    81.82599000    9.06132000    3.95507000
C    82.29141000   11.57604000    3.48269000
H    82.78331000   12.53688000    3.26928000
C    82.97373000   10.32910000    3.72332000
N    84.48365000    7.59250000    3.73976000
C    84.48470000   10.19339000    3.74293000
N    85.03290000   12.74588000    3.80535000
C    85.14405000    8.94850000    3.74511000
C    85.38324000   11.27908000    3.76047000
S    85.56781000    6.30465000    3.78747000
S    86.36625000   13.77219000    3.79598000
C    86.55000000    8.79756000    3.76027000
C    86.78881000   11.12807000    3.74880000
N    86.90083000    7.33098000    3.80245000
C    87.44812000    9.88298000    3.74707000
N    87.44926000   12.48418000    3.74784000
C    88.95847000    9.75036000    3.73137000
H    89.16214000    7.53743000    3.30743000
C    89.64825000    8.50456000    3.50506000
S    90.09732000   11.02709000    3.94984000
C    91.05079000    8.65097000    3.52323000
C    91.44741000   10.01114000    3.75101000
H    91.75982000    7.82053000    3.35716000
H    92.75278000   12.42882000    3.39695000
C    92.94106000   10.08477000    3.74693000
C    93.34801000   11.43913000    3.50515000
S    94.28599000    9.06132000    3.95507000
C    94.75141000   11.57604000    3.48269000
H    95.24331000   12.53688000    3.26928000
C    95.43373000   10.32910000    3.72332000
N    96.94365000    7.59250000    3.73976000
C    96.94470000   10.19339000    3.74293000
N    97.49290000   12.74588000    3.80535000
C    97.60405000    8.94850000    3.74511000
C    97.84324000   11.27908000    3.76047000
S    98.02781000    6.30465000    3.78747000
S    98.82625000   13.77219000    3.79598000
C    99.01000000    8.79756000    3.76027000
C    99.24881000   11.12807000    3.74880000
N    99.36083000    7.33098000    3.80245000
C    99.90812000    9.88298000    3.74707000
N    99.90926000   12.48418000    3.74784000
C   101.41847000    9.75036000    3.73137000
H   101.62214000    7.53743000    3.30743000
C   102.10825000    8.50456000    3.50506000
S   102.55732000   11.02709000    3.94984000
C   103.51079000    8.65097000    3.52323000
C   103.90741000   10.01114000    3.75101000
H   104.21982000    7.82053000    3.35716000
H   105.21278000   12.42882000    3.39695000
C   117.86106000   10.08477000    3.74693000
C   105.40106000   10.08477000    3.74693000
C   118.26801000   11.43913000    3.50515000
C   105.80801000   11.43913000    3.50515000
S   119.20599000    9.06132000    3.95507000
S   106.74599000    9.06132000    3.95507000
C   119.67141000   11.57604000    3.48269000
C   107.21141000   11.57604000    3.48269000
H   120.16331000   12.53688000    3.26928000
H   107.70331000   12.53688000    3.26928000
C   120.35373000   10.32910000    3.72332000
C   107.89373000   10.32910000    3.72332000
N   121.86365000    7.59250000    3.73976000
N   109.40365000    7.59250000    3.73976000
C   121.86470000   10.19339000    3.74293000
C   109.40470000   10.19339000    3.74293000
N   122.41290000   12.74588000    3.80535000
N   109.95290000   12.74588000    3.80535000
C   122.52405000    8.94850000    3.74511000
C   110.06405000    8.94850000    3.74511000
C   122.76324000   11.27908000    3.76047000
C   110.30324000   11.27908000    3.76047000
S   122.94781000    6.30465000    3.78747000
S   110.48781000    6.30465000    3.78747000
S   123.74625000   13.77219000    3.79598000
S   111.28625000   13.77219000    3.79598000
C   123.93000000    8.79756000    3.76027000
C   111.47000000    8.79756000    3.76027000
C   124.16881000   11.12807000    3.74880000
C   111.70881000   11.12807000    3.74880000
N   124.28083000    7.33098000    3.80245000
N   111.82083000    7.33098000    3.80245000
C   124.82812000    9.88298000    3.74707000
C   112.36812000    9.88298000    3.74707000
N   124.82926000   12.48418000    3.74784000
N   112.36926000   12.48418000    3.74784000
C   126.33847000    9.75036000    3.73137000
C   113.87847000    9.75036000    3.73137000
H   126.54214000    7.53743000    3.30743000
H   114.08214000    7.53743000    3.30743000
C   127.02825000    8.50456000    3.50506000
C   114.56825000    8.50456000    3.50506000
S   127.47732000   11.02709000    3.94984000
S   115.01732000   11.02709000    3.94984000
C   128.43079000    8.65097000    3.52323000
C   115.97079000    8.65097000    3.52323000
C   128.82741000   10.01114000    3.75101000
C   116.36741000   10.01114000    3.75101000
H   129.13982000    7.82053000    3.35716000
H   116.67982000    7.82053000    3.35716000
H   129.93278000   12.62882000    3.39695000
H   117.67278000   12.42882000    3.39695000
C   130.27172000   10.43456000    3.74800000
C   130.65189000   11.80327000    3.54220000
S   131.63456000    9.43083000    3.92101000
C   132.05044000   11.96697000    3.51785000
H   132.52173000   12.94381000    3.33437000
C   132.75675000   10.72655000    3.71970000
C   134.26729000   10.62065000    3.73522000
N   134.32170000    8.01574000    3.74600000
N   134.76864000   13.18814000    3.76670000
C   134.95005000    9.38759000    3.74548000
C   135.14282000   11.72611000    3.74314000
S   135.43588000    6.75395000    3.81237000
S   136.08438000   14.23666000    3.74359000
C   136.35712000    9.26713000    3.76970000
C   136.54923000   11.60158000    3.73774000
N   136.74672000    7.81066000    3.82900000
N   137.19024000   12.96712000    3.71307000
C   137.22665000   10.37057000    3.75688000
C   138.73546000   10.26813000    3.77598000
H   138.98819000    8.13463000    3.07245000
C   139.45519000    9.07082000    3.41408000
S   139.83033000   11.51713000    4.21985000
C   140.85015000    9.24018000    3.51346000
H   141.59764000    8.46170000    3.28088000
H   142.23004000   10.88900000    4.08518000
AU   16.77230000    0.00000000    0.50000000
AU   18.21415100    2.49735700    0.50000000
AU   16.77230000    4.99471524    0.50000000
AU   18.21415100    7.49207224    0.50000000
AU   16.77230000    9.98943048    0.50000000
AU   18.21415100   12.48678748    0.50000000
AU   16.77230000   14.98414572    0.50000000
AU   18.21415100   17.48150272    0.50000000
AU   18.21415000    0.83245216   -1.85453205
AU   19.65600100    3.32980916   -1.85453205
AU   18.21415000    5.82716740   -1.85453205
AU   19.65600100    8.32452440   -1.85453205
AU   18.21415000   10.82188265   -1.85453205
AU   19.65600100   13.31923965   -1.85453205
AU   18.21415000   15.81659789   -1.85453205
AU   19.65600100   18.31395489   -1.85453205
AU   19.65600000    1.66490433   -4.20906409
AU   21.09785100    4.16226133   -4.20906409
AU   19.65600000    6.65961957   -4.20906409
AU   21.09785100    9.15697657   -4.20906409
AU   19.65600000   11.65433481   -4.20906409
AU   21.09785100   14.15169181   -4.20906409
AU   19.65600000   16.64905005   -4.20906409
AU   21.09785100   19.14640705   -4.20906409
AU   13.88860000    0.00000000    0.50000000
AU   15.33045100    2.49735700    0.50000000
AU   13.88860000    4.99471524    0.50000000
AU   15.33045100    7.49207224    0.50000000
AU   13.88860000    9.98943048    0.50000000
AU   15.33045100   12.48678748    0.50000000
AU   13.88860000   14.98414572    0.50000000
AU   15.33045100   17.48150272    0.50000000
AU   15.33045000    0.83245216   -1.85453205
AU   16.77230100    3.32980916   -1.85453205
AU   15.33045000    5.82716740   -1.85453205
AU   16.77230100    8.32452440   -1.85453205
AU   15.33045000   10.82188265   -1.85453205
AU   16.77230100   13.31923965   -1.85453205
AU   15.33045000   15.81659789   -1.85453205
AU   16.77230100   18.31395489   -1.85453205
AU   16.77230000    1.66490433   -4.20906409
AU   18.21415100    4.16226133   -4.20906409
AU   16.77230000    6.65961957   -4.20906409
AU   18.21415100    9.15697657   -4.20906409
AU   16.77230000   11.65433481   -4.20906409
AU   18.21415100   14.15169181   -4.20906409
AU   16.77230000   16.64905005   -4.20906409
AU   18.21415100   19.14640705   -4.20906409
AU  142.76056000   19.55896997    0.50000000
AU  141.31870900   17.06161297    0.50000000
AU  142.76056000   14.56425473    0.50000000
AU  141.31870900   12.06689773    0.50000000
AU  142.76056000    9.56953949    0.50000000
AU  141.31870900    7.07218249    0.50000000
AU  142.76056000    4.57482425    0.50000000
AU  141.31870900    2.07746725    0.50000000
AU  141.31871000   18.72651781   -1.85453205
AU  139.87685900   16.22916082   -1.85453205
AU  141.31871000   13.73180257   -1.85453205
AU  139.87685900   11.23444558   -1.85453205
AU  141.31871000    8.73708732   -1.85453205
AU  139.87685900    6.23973033   -1.85453205
AU  141.31871000    3.74237208   -1.85453205
AU  139.87685900    1.24501509   -1.85453205
AU  139.87686000   17.89406565   -4.20906409
AU  138.43500900   15.39670865   -4.20906409
AU  139.87686000   12.89935041   -4.20906409
AU  138.43500900   10.40199341   -4.20906409
AU  139.87686000    7.90463517   -4.20906409
AU  138.43500900    5.40727817   -4.20906409
AU  139.87686000    2.90991993   -4.20906409
AU  138.43500900    0.41256293   -4.20906409
AU  145.64426000   19.55896997    0.50000000
AU  144.20240900   17.06161297    0.50000000
AU  145.64426000   14.56425473    0.50000000
AU  144.20240900   12.06689773    0.50000000
AU  145.64426000    9.56953949    0.50000000
AU  144.20240900    7.07218249    0.50000000
AU  145.64426000    4.57482425    0.50000000
AU  144.20240900    2.07746725    0.50000000
AU  144.20241000   18.72651781   -1.85453205
AU  142.76055900   16.22916081   -1.85453205
AU  144.20241000   13.73180257   -1.85453205
AU  142.76055900   11.23444557   -1.85453205
AU  144.20241000    8.73708732   -1.85453205
AU  142.76055900    6.23973032   -1.85453205
AU  144.20241000    3.74237208   -1.85453205
AU  142.76055900    1.24501508   -1.85453205
AU  142.76056000   17.89406564   -4.20906409
AU  141.31870900   15.39670864   -4.20906409
AU  142.76056000   12.89935040   -4.20906409
AU  141.31870900   10.40199340   -4.20906409
AU  142.76056000    7.90463516   -4.20906409
AU  141.31870900    5.40727816   -4.20906409
AU  142.76056000    2.90991992   -4.20906409
AU  141.31870900    0.41256292   -4.20906409
AU   11.00490000    0.00000000    0.50000000
AU   12.44675100    2.49735700    0.50000000
AU   11.00490000    4.99471524    0.50000000
AU   12.44675100    7.49207224    0.50000000
AU   11.00490000    9.98943048    0.50000000
AU   12.44675100   12.48678748    0.50000000
AU   11.00490000   14.98414572    0.50000000
AU   12.44675100   17.48150272    0.50000000
AU   12.44675000    0.83245216   -1.85453205
AU   13.88860100    3.32980916   -1.85453205
AU   12.44675000    5.82716740   -1.85453205
AU   13.88860100    8.32452440   -1.85453205
AU   12.44675000   10.82188265   -1.85453205
AU   13.88860100   13.31923965   -1.85453205
AU   12.44675000   15.81659789   -1.85453205
AU   13.88860100   18.31395489   -1.85453205
AU   13.88860000    1.66490433   -4.20906409
AU   15.33045100    4.16226133   -4.20906409
AU   13.88860000    6.65961957   -4.20906409
AU   15.33045100    9.15697657   -4.20906409
AU   13.88860000   11.65433481   -4.20906409
AU   15.33045100   14.15169181   -4.20906409
AU   13.88860000   16.64905005   -4.20906409
AU   15.33045100   19.14640705   -4.20906409
AU    8.12120000    0.00000000    0.50000000
AU    9.56305100    2.49735700    0.50000000
AU    8.12120000    4.99471524    0.50000000
AU    9.56305100    7.49207224    0.50000000
AU    8.12120000    9.98943048    0.50000000
AU    9.56305100   12.48678748    0.50000000
AU    8.12120000   14.98414572    0.50000000
AU    9.56305100   17.48150272    0.50000000
AU    9.56305000    0.83245216   -1.85453205
AU   11.00490100    3.32980916   -1.85453205
AU    9.56305000    5.82716740   -1.85453205
AU   11.00490100    8.32452440   -1.85453205
AU    9.56305000   10.82188265   -1.85453205
AU   11.00490100   13.31923965   -1.85453205
AU    9.56305000   15.81659789   -1.85453205
AU   11.00490100   18.31395489   -1.85453205
AU   11.00490000    1.66490433   -4.20906409
AU   12.44675100    4.16226133   -4.20906409
AU   11.00490000    6.65961957   -4.20906409
AU   12.44675100    9.15697657   -4.20906409
AU   11.00490000   11.65433481   -4.20906409
AU   12.44675100   14.15169181   -4.20906409
AU   11.00490000   16.64905005   -4.20906409
AU   12.44675100   19.14640705   -4.20906409
AU  148.52796000   19.55896997    0.50000000
AU  147.08610900   17.06161297    0.50000000
AU  148.52796000   14.56425473    0.50000000
AU  147.08610900   12.06689773    0.50000000
AU  148.52796000    9.56953949    0.50000000
AU  147.08610900    7.07218249    0.50000000
AU  148.52796000    4.57482425    0.50000000
AU  147.08610900    2.07746725    0.50000000
AU  147.08611000   18.72651781   -1.85453205
AU  145.64425900   16.22916081   -1.85453205
AU  147.08611000   13.73180257   -1.85453205
AU  145.64425900   11.23444557   -1.85453205
AU  147.08611000    8.73708732   -1.85453205
AU  145.64425900    6.23973032   -1.85453205
AU  147.08611000    3.74237208   -1.85453205
AU  145.64425900    1.24501508   -1.85453205
AU  145.64426000   17.89406564   -4.20906409
AU  144.20240900   15.39670864   -4.20906409
AU  145.64426000   12.89935040   -4.20906409
AU  144.20240900   10.40199340   -4.20906409
AU  145.64426000    7.90463516   -4.20906409
AU  144.20240900    5.40727816   -4.20906409
AU  145.64426000    2.90991992   -4.20906409
AU  144.20240900    0.41256292   -4.20906409
AU  151.41166000   19.55896997    0.50000000
AU  149.96980900   17.06161297    0.50000000
AU  151.41166000   14.56425473    0.50000000
AU  149.96980900   12.06689773    0.50000000
AU  151.41166000    9.56953949    0.50000000
AU  149.96980900    7.07218249    0.50000000
AU  151.41166000    4.57482425    0.50000000
AU  149.96980900    2.07746725    0.50000000
AU  149.96981000   18.72651781   -1.85453205
AU  148.52795900   16.22916081   -1.85453205
AU  149.96981000   13.73180257   -1.85453205
AU  148.52795900   11.23444557   -1.85453205
AU  149.96981000    8.73708732   -1.85453205
AU  148.52795900    6.23973032   -1.85453205
AU  149.96981000    3.74237208   -1.85453205
AU  148.52795900    1.24501508   -1.85453205
AU  148.52796000   17.89406564   -4.20906409
AU  147.08610900   15.39670864   -4.20906409
AU  148.52796000   12.89935040   -4.20906409
AU  147.08610900   10.40199340   -4.20906409
AU  148.52796000    7.90463516   -4.20906409
AU  147.08610900    5.40727816   -4.20906409
AU  148.52796000    2.90991992   -4.20906409
AU  147.08610900    0.41256292   -4.20906409
