# Supplementary material for: Conductance of a single flexible molecular wire composed of alternating donor and acceptor units
Source: Nat Commun. 2015 Jul 6;6:7397. doi: 10.1038/ncomms8397 (PMC4507002; doi:10.1038/ncomms8397)
Supplement: Supplementary Data 4 — Slater atomic orbitals parameters used in ESQC calculations. [file ncomms8397-s5.txt]

The Slater atomic orbitals parameters used in ESQC for the constant current image calculation, 
for the transport pulling calculations and for the complex valued band structure calculations: 


C 2s2p                 
-21.400   1.625            
-11.400   1.625             

N 2s2p
-26.0000  1.875
-14.8000  1.650
 
S 3s3p
-20.00    2.120
-13.30    1.930

H 1s
-13.600   1.300

Au 6s
-10.92    2.602
